# Supplementary material for: Simultaneous Determination of 21 Sulfonamides in Poultry Eggs Using Ionic Liquid-Modified Molecularly Imprinted Polymer SPE and UPLC–MS/MS
Source: Molecules. 2022 Aug 4;27(15):4953. doi: 10.3390/molecules27154953 (PMC9370267; doi:10.3390/molecules27154953)
Supplement: Supplementary file 1 [file molecules-27-04953-s001.zip]

Archive with 1 entries (1 files):
- molecules-1810328-supplementary.pdf
